# Supplementary material for: Structural Analysis of a Genetically Encoded FRET Biosensor by SAXS and MD Simulations
Source: Sensors (Basel). 2021 Jun 16;21(12):4144. doi: 10.3390/s21124144 (PMC8234384; doi:10.3390/s21124144)
Supplement: Supplementary file 1 [file sensors-21-04144-s001.zip]

Archive with 1 entries (1 files):
- sensors-1241277-supplementary.pdf
